# Supplementary material for: Establishing disease-specific thresholds for automated hematopoietic progenitor cell counting in hematological malignancies
Source: PLoS One. 2025 Oct 8;20(10):e0333196. doi: 10.1371/journal.pone.0333196 (PMC12507282; doi:10.1371/journal.pone.0333196)
Supplement: S1 Dataset — (XLS) [file pone.0333196.s001.xls]

## Sheet: Pre-apheresis
Patient_ID	Sample_ID	Diagnosis	Absolute CD34+/Absolute HPC (cells/ml)
			Flow cytometry	Sysmex XN-HPC
Patient 1	PRE-1	Multiple Myeloma	174.01	207
Patient 1	PRE-2	Multiple Myeloma	280.53	277
Patient 2	PRE-3	healthy	1.45	4
Patient 3	PRE-4	Multiple Myeloma	0.51	4
Patient 2	PRE-5	healthy	29.02	27
Patient 3	PRE-6	Multiple Myeloma	1.33	2
Patient 2	PRE-7	healthy	39.35	44
Patient 3	PRE-8	Multiple Myeloma	1.6	5
Patient 4	PRE-9	Multiple Myeloma	0.25	2
Patient 4	PRE-10	Multiple Myeloma	8.8	10
Patient 4	PRE-11	Multiple Myeloma	11.71	18
Patient 5	PRE-12	Multiple Myeloma	71.71	91
Patient 5	PRE-13	Multiple Myeloma	121.69	152
Patient 6	PRE-14	Multiple Myeloma	15.12	53
Patient 6	PRE-15	Multiple Myeloma	55.82	58
Patient 7	PRE-16	non-Hodgkin lymphoma	0.06	2
Patient 8	PRE-17	non-Hodgkin lymphoma	0.05	4
Patient 9	PRE-18	non-Hodgkin lymphoma	13.31	15
Patient 7	PRE-19	non-Hodgkin lymphoma	0.23	3
Patient 8	PRE-20	non-Hodgkin lymphoma	0.42	3
Patient 9	PRE-21	non-Hodgkin lymphoma	37.51	31
Patient 8	PRE-22	non-Hodgkin lymphoma	0.3	6
Patient 7	PRE-23	non-Hodgkin lymphoma	0.31	3
Patient 7	PRE-24	non-Hodgkin lymphoma	1.48	7
Patient 8	PRE-25	non-Hodgkin lymphoma	0.58	7
Patient 7	PRE-26	non-Hodgkin lymphoma	1.19	7
Patient 10	PRE-27	Multiple Myeloma	624.87	684
Patient 11	PRE-28	Multiple Myeloma	138.94	155
Patient 12	PRE-29	non-Hodgkin lymphoma	0.93	5
Patient 12	PRE-30	non-Hodgkin lymphoma	3.71	4
Patient 12	PRE-31	non-Hodgkin lymphoma	0.41	1
Patient 13	PRE-32	Multiple Myeloma	119.52	134
Patient 14	PRE-33	Multiple Myeloma	55.96	55
Patient 13	PRE-34	Multiple Myeloma	95.33	97
Patient 14	PRE-35	Multiple Myeloma	55.5	47
Patient 15	PRE-36	Multiple Myeloma	15.38	83
Patient 13	PRE-37	Multiple Myeloma	22.92	26
Patient 14	PRE-38	Multiple Myeloma	9.29	15
Patient 15	PRE-39	Multiple Myeloma	23.92	30
Patient 15	PRE-40	Multiple Myeloma	12.53	10
Patient 15	PRE-41	Multiple Myeloma	12.64	30
Patient 16	PRE-42	Multiple Myeloma	169.35	188
Patient 16	PRE-43	Multiple Myeloma	295.84	246
Patient 17	PRE-44	Multiple Myeloma	150.58	110
Patient 18	PRE-45	healthy	37.99	53
Patient 18	PRE-46	healthy	30.94	29
Patient 19	PRE-47	Multiple Myeloma	14.6	16
Patient 20	PRE-48	Hodgkin lymphoma	0.01	2
Patient 19	PRE-49	Multiple Myeloma	21.59	24
Patient 19	PRE-50	Multiple Myeloma	7.15	6
Patient 20	PRE-51	Hodgkin lymphoma	0.33	0
Patient 20	PRE-52	Hodgkin lymphoma	1.44	6
Patient 21	PRE-53	non-Hodgkin lymphoma	1.16	6
Patient 22	PRE-54	Multiple Myeloma	15.39	74
Patient 21	PRE-55	non-Hodgkin lymphoma	13.85	12
Patient 22	PRE-56	Multiple Myeloma	10.39	74
Patient 21	PRE-57	non-Hodgkin lymphoma	17.4	12
Patient 22	PRE-58	Multiple Myeloma	3.76	27
Patient 23	PRE-59	Multiple Myeloma	14.61	23
Patient 23	PRE-60	Multiple Myeloma	47.77	57
Patient 23	PRE-61	Multiple Myeloma	35.4	42
Patient 15	PRE-62	Multiple Myeloma	19.59	200
Patient 15	PRE-63	Multiple Myeloma	89.8	440
Patient 24	PRE-64	Multiple Myeloma	40	57
Patient 25	PRE-65	Multiple Myeloma	221.55	270
Patient 24	PRE-66	Multiple Myeloma	103.55	110
Patient 26	PRE-67	Multiple Myeloma	0.71	0
Patient 26	PRE-68	Multiple Myeloma	1.69	9
Patient 26	PRE-69	Multiple Myeloma	1.35	4
Patient 26	PRE-70	Multiple Myeloma	2.56	7
Patient 26	PRE-71	Multiple Myeloma	2.86	11
Patient 27	PRE-72	non-Hodgkin lymphoma	2.68	14
Patient 28	PRE-73	non-Hodgkin lymphoma	2.83	10
Patient 29	PRE-74	Multiple Myeloma	46.23	43
Patient 27	PRE-75	non-Hodgkin lymphoma	13.06	24
Patient 28	PRE-76	non-Hodgkin lymphoma	20.56	16
Patient 29	PRE-77	Multiple Myeloma	117.98	138
Patient 27	PRE-78	non-Hodgkin lymphoma	20.56	30
Patient 28	PRE-79	non-Hodgkin lymphoma	60.38	38
Patient 30	PRE-80	non-Hodgkin lymphoma	0.42	5
Patient 30	PRE-81	non-Hodgkin lymphoma	4.04	7
Patient 31	PRE-82	non-Hodgkin lymphoma	28.63	34
Patient 30	PRE-83	non-Hodgkin lymphoma	43.66	23
Patient 30	PRE-84	non-Hodgkin lymphoma	71.26	52
Patient 32	PRE-85	Multiple Myeloma	136.77	90
Patient 33	PRE-86	non-Hodgkin lymphoma	0.2	2
Patient 33	PRE-87	non-Hodgkin lymphoma	0.91	11
Patient 34	PRE-88	non-Hodgkin lymphoma	20.98	7
Patient 35	PRE-89	non-Hodgkin lymphoma	12.48	10
Patient 33	PRE-90	non-Hodgkin lymphoma	1.64	7
Patient 34	PRE-91	non-Hodgkin lymphoma	52.89	18
Patient 35	PRE-92	non-Hodgkin lymphoma	4.85	3
Patient 33	PRE-93	non-Hodgkin lymphoma	1.32	2
Patient 36	PRE-94	non-Hodgkin lymphoma	14.68	9
Patient 37	PRE-95	non-Hodgkin lymphoma	38.96	20
Patient 36	PRE-96	non-Hodgkin lymphoma	26.08	22
Patient 37	PRE-97	non-Hodgkin lymphoma	93.54	70
Patient 38	PRE-98	Multiple Myeloma	88.57	85
Patient 39	PRE-99	Multiple Myeloma	10.82	7
Patient 39	PRE-100	Multiple Myeloma	53.6	50
Patient 39	PRE-101	Multiple Myeloma	56.89	56
Patient 40	PRE-102	non-Hodgkin lymphoma	52.26	55
Patient 41	PRE-103	Multiple Myeloma	0.14	3
Patient 41	PRE-104	Multiple Myeloma	0.51	3
Patient 41	PRE-105	Multiple Myeloma	15.11	11
Patient 42	PRE-106	Multiple Myeloma	64.08	130
Patient 41	PRE-107	Multiple Myeloma	39.3	22
Patient 42	PRE-108	Multiple Myeloma	29.16	50
Patient 43	PRE-109	Multiple Myeloma	211.12	261
Patient 44	PRE-110	Multiple Myeloma	22.7	128
Patient 44	PRE-111	Multiple Myeloma	20.52	154
Patient 45	PRE-112	non-Hodgkin lymphoma	0.23	10
Patient 45	PRE-113	non-Hodgkin lymphoma	0.42	13
Patient 46	PRE-114	Hodgkin lymphoma	0.6	4
Patient 45	PRE-115	non-Hodgkin lymphoma	1.62	10
Patient 46	PRE-116	Hodgkin lymphoma	0.69	4
Patient 45	PRE-117	non-Hodgkin lymphoma	7.52	9
Patient 46	PRE-118	Hodgkin lymphoma	0.76	3
Patient 45	PRE-119	non-Hodgkin lymphoma	17.29	17
Patient 46	PRE-120	Hodgkin lymphoma	0.84	3
Patient 47	PRE-121	Multiple Myeloma	50.53	82
Patient 48	PRE-122	non-Hodgkin lymphoma	0.69	0
Patient 48	PRE-123	non-Hodgkin lymphoma	7.86	11
Patient 48	PRE-124	non-Hodgkin lymphoma	25.29	22
Patient 49	PRE-125	Multiple Myeloma	317.31	283
Patient 50	PRE-126	Multiple Myeloma	17.74	21
Patient 51	PRE-127	non-Hodgkin lymphoma	0.2	3
Patient 50	PRE-128	Multiple Myeloma	19.78	20
Patient 51	PRE-129	non-Hodgkin lymphoma	0.53	2
Patient 50	PRE-130	Multiple Myeloma	28.3	24
Patient 51	PRE-131	non-Hodgkin lymphoma	0.41	4
Patient 50	PRE-132	Multiple Myeloma	13.6	14
Patient 52	PRE-133	non-Hodgkin lymphoma	2.07	4
Patient 22	PRE-134	Multiple Myeloma	62.41	37
Patient 52	PRE-135	non-Hodgkin lymphoma	5.8	6
Patient 22	PRE-136	Multiple Myeloma	222.96	190
Patient 52	PRE-137	non-Hodgkin lymphoma	7.61	5
Patient 52	PRE-138	non-Hodgkin lymphoma	6.09	8
Patient 53	PRE-139	non-Hodgkin lymphoma	0.82	8
Patient 54	PRE-140	non-Hodgkin lymphoma	15.85	16
Patient 53	PRE-141	non-Hodgkin lymphoma	1.71	9
Patient 54	PRE-142	non-Hodgkin lymphoma	68.36	54
Patient 53	PRE-143	non-Hodgkin lymphoma	2.28	4
Patient 55	PRE-144	ALL	18.07	12
Patient 55	PRE-145	ALL	43.85	33
Patient 56	PRE-146	Multiple Myeloma	71.79	103
Patient 57	PRE-147	healthy	74.02	100
Patient 58	PRE-148	non-Hodgkin lymphoma	81.09	130
Patient 59	PRE-149	non-Hodgkin lymphoma	0.12	3
Patient 59	PRE-150	non-Hodgkin lymphoma	0.19	5
Patient 60	PRE-151	Multiple Myeloma	300.73	320
Patient 61	PRE-152	non-Hodgkin lymphoma	5.33	3
Patient 59	PRE-153	non-Hodgkin lymphoma	36.72	34
Patient 61	PRE-154	non-Hodgkin lymphoma	13.53	11
Patient 61	PRE-155	non-Hodgkin lymphoma	8.26	20
Patient 62	PRE-156	Multiple Myeloma	2.14	3
Patient 62	PRE-157	Multiple Myeloma	7.58	10
Patient 58	PRE-158	non-Hodgkin lymphoma	32.1	50
Patient 62	PRE-159	Multiple Myeloma	14.63	14
Patient 58	PRE-160	non-Hodgkin lymphoma	18.7	20
Patient 62	PRE-161	Multiple Myeloma	20.53	16
Patient 62	PRE-162	Multiple Myeloma	19.16	16
Patient 63	PRE-163	Multiple Myeloma	51.16	77
Patient 64	PRE-164	Hodgkin lymphoma	0.23	2
Patient 63	PRE-165	Multiple Myeloma	58.23	80
Patient 64	PRE-166	Hodgkin lymphoma	0.26	2
Patient 64	PRE-167	Hodgkin lymphoma	0.54	4

## Sheet: Post-apheresis
Patient_ID	Sample_ID	Diagnosis	Mobilization method	Weight (kg)	PBSC Vol.(ml)	Absolute CD34+/Absolute HPC (cells/ml)		CD34+ (cells/kg)		Apheresis session
						Flow cytometry	Sysmex XN-HPC	Flow cytometry	Sysmex XN-HPC
Patient 2	Post-1	healthy	G-CSF	53	308	1394.65	1580	8.1	9.18	2
Patient 3	Post-2	Multiple Myeloma	Chemo+G-CSF	74.6	319	23.61	17	0.1	0.07	2
Patient 4	Post-3	Multiple Myeloma	G-CSF+Plerixafor	74.8	352	420.42	685	1.98	3.22	1
Patient 4	Post-4	Multiple Myeloma	G-CSF+Plerixafor	74.8	401	239.19	310	1.28	1.66	1
Patient 5	Post-5	Multiple Myeloma	Chemo+G-CSF	47	293	2212.19	3130	13.79	19.51	2
Patient 6	Post-6	Multiple Myeloma	G-CSF+Plerixafor	77	376	1135.35	735	5.54	3.6	2
Patient 9	Post-7	non-Hodgkin lymphoma	Chemo+G-CSF	56	317	915.59	671	5.18	3.8	1
Patient 65	Post-8	Multiple Myeloma	Chemo+G-CSF	60.7	405	646.15	760	4.3	5.07	1
Patient 7	Post-9	non-Hodgkin lymphoma	G-CSF+Plerixafor	61	307	13.98	75	0.07	0.38	1
Patient 8	Post-10	non-Hodgkin lymphoma	G-CSF+Plerixafor	65	342	22.63	300	0.12	1.57	1
Patient 7	Post-11	non-Hodgkin lymphoma	G-CSF+Plerixafor	61	323	23.29	100	0.12	0.53	1
Patient 65	Post-12	Multiple Myeloma	Chemo+G-CSF	60.7	345	174.8	260	0.99	1.48	1
Patient 11	Post-13	Multiple Myeloma	Chemo+G-CSF	72.9	273	4372.06	4150	16.37	15.54	2
Patient 10	Post-14	Multiple Myeloma	Chemo+G-CSF	55	301	8830.83	12560	48.33	68.73	2
Patient 66	Post-15	healthy	G-CSF	70	357	1626.81	2135	8.3	10.89	2
Patient 12	Post-16	non-Hodgkin lymphoma	Chemo+G-CSF	67	352	53.84	80	0.28	0.42	1
Patient 12	Post-17	non-Hodgkin lymphoma	Chemo+G-CSF	67	333	34.81	85	0.17	0.42	1
Patient 67	Post-18	non-Hodgkin lymphoma	Chemo+G-CSF	97.4	180	2566.67	2370	4.74333	4.37988	1
Patient 68	Post-19	healthy	G-CSF	45	227	1534.52	1330	7.74	6.71	1
Patient 13	Post-20	Multiple Myeloma	Chemo+G-CSF	62	373	1182.17	1775	7.11	10.68	1
Patient 14	Post-21	Multiple Myeloma	Chemo+G-CSF	50	318	691.07	1085	4.4	6.9	1
Patient 68	Post-22	healthy	G-CSF	45	304	873.45	1430	5.9	9.67	1
Patient 13	Post-23	Multiple Myeloma	Chemo+G-CSF	62	349	472.78	640	2.66	3.6	1
Patient 14	Post-24	Multiple Myeloma	Chemo+G-CSF	50	304	178.76	170	1.09	1.03	1
Patient 16	Post-25	Multiple Myeloma	Chemo+G-CSF	62	333	4836.34	4860	25.98	26.1	2
Patient 17	Post-26	Multiple Myeloma	Chemo+G-CSF	71	249	3155.18	3400	11.07	11.92	2
Patient 69	Post-27	healthy	G-CSF	59	370	1553.69	1480	9.74	9.28	2
Patient 70	Post-28	healthy	G-CSF	57.4	351	2151.95	1820	13.16	11.13	2
Patient 18	Post-29	healthy	G-CSF	58	302	796.45	1090	4.15	5.67	1
Patient 18	Post-30	healthy	G-CSF	58	322	837.55	1040	4.65	5.77	1
Patient 19	Post-31	Multiple Myeloma	Chemo+G-CSF	48	291	453.67	560	2.75	3.39	1
Patient 19	Post-32	Multiple Myeloma	Chemo+G-CSF	48	320	94.33	140	0.63	0.93	1
Patient 71	Post-33	healthy	G-CSF	64	460	1139.07	1740	8.19	12.51	2
Patient 20	Post-34	Hodgkin lymphoma	Chemo+G-CSF	61	254	38.11	80	0.16	0.33	1
Patient 21	Post-35	non-Hodgkin lymphoma	G-CSF+Plerixafor	52	310	369.31	690	2.2	4.11	1
Patient 21	Post-36	non-Hodgkin lymphoma	G-CSF+Plerixafor	52	326	308.25	310	1.93	1.94	1
Patient 20	Post-37	Hodgkin lymphoma	Chemo+G-CSF	60	303	35.83	210	0.180941	1.0605	1
Patient 72	Post-38	healthy	G-CSF	51	242	3586.28	3220	17.02	15.28	2
Patient 23	Post-39	Multiple Myeloma	Chemo+G-CSF	83	355	1135.49	1120	4.86	4.79	1
Patient 73	Post-40	healthy	G-CSF	93	311	1511.5	1490	5.05	4.98	1
Patient 23	Post-41	Multiple Myeloma	Chemo+G-CSF	83	319	804.73	900	3.09	3.45	1
Patient 73	Post-42	healthy	G-CSF	93	286	1086.97	1080	3.34	3.32	1
Patient 74	Post-43	healthy	G-CSF	50	319	1022.91	1430	6.53	9.12	1
Patient 15	Post-44	Multiple Myeloma	G-CSF+Plerixafor	57	258	2016.97	2830	9.13	12.81	2
Patient 24	Post-45	Multiple Myeloma	Chemo+G-CSF	78.5	264	2984.27	3490	10.04	11.74	2
Patient 25	Post-46	Multiple Myeloma	G-CSF+Plerixafor	83	310	4304.31	3180	16.08	11.88	2
Patient 28	Post-47	non-Hodgkin lymphoma	G-CSF+Plerixafor	52	318	556.63	490	3.4	3	1
Patient 27	Post-48	non-Hodgkin lymphoma	Chemo+G-CSF	79	322	445.83	450	1.82	1.83	1
Patient 28	Post-49	non-Hodgkin lymphoma	G-CSF+Plerixafor	52	247	1595.33	1010	7.58	4.8	1
Patient 27	Post-50	non-Hodgkin lymphoma	Chemo+G-CSF	79	289	764.65	580	2.8	2.12	1
Patient 29	Post-51	Multiple Myeloma	Chemo+G-CSF	59	204	5202.6	5770	17.9887	19.9505	2
Patient 31	Post-52	non-Hodgkin lymphoma	Chemo+G-CSF	55	415	334.22	630	2.52	4.75	1
Patient 31	Post-53	non-Hodgkin lymphoma	Chemo+G-CSF	55	234	494.24	630	2.1	2.68	1
Patient 30	Post-54	non-Hodgkin lymphoma	Chemo+G-CSF	65.8	297	531.14	480	2.4	2.17	1
Patient 30	Post-55	non-Hodgkin lymphoma	Chemo+G-CSF	65.8	298	1962.75	1520	8.89	6.88	1
Patient 32	Post-56	Multiple Myeloma	Chemo+G-CSF	39.5	217	1558.71	1120	8.56	6.15	2
Patient 34	Post-57	non-Hodgkin lymphoma	Chemo+G-CSF	94	317	571.51	300	1.93	1.01	1
Patient 35	Post-58	non-Hodgkin lymphoma	G-CSF+Plerixafor	60.2	318	212.72	620	1.12	3.27	1
Patient 34	Post-59	non-Hodgkin lymphoma	Chemo+G-CSF	94	415	1494.31	1450	6.6	6.4	1
Patient 35	Post-60	non-Hodgkin lymphoma	G-CSF+Plerixafor	60.2	317	60.45	190	0.32	1	1
Patient 75	Post-61	healthy	G-CSF	51	227	3233.82	3710	14.39	16.51	2
Patient 36	Post-62	non-Hodgkin lymphoma	Chemo+G-CSF	60.4	344	816.99	730	4.65	4.16	1
Patient 76	Post-63	healthy	G-CSF	65	343	1628.68	2440	8.59	12.87	2
Patient 37	Post-64	non-Hodgkin lymphoma	Chemo+G-CSF	57	177	2661.66	2850	8.27	8.85	1
Patient 38	Post-65	Multiple Myeloma	Chemo+G-CSF	65	452	1324.58	1290	9.21	8.97	2
Patient 39	Post-66	Multiple Myeloma	Chemo+G-CSF	51	224	1532.46	1530	6.73	6.72	1
Patient 39	Post-67	Multiple Myeloma	Chemo+G-CSF	51	285	1130.35	1320	6.32	7.37	1
Patient 77	Post-68	healthy	G-CSF	70.5	345	989.27	940	4.84	4.6	1
Patient 77	Post-69	healthy	G-CSF	70.5	338	642.32	880	3.07949	4.21901	1
Patient 40	Post-70	non-Hodgkin lymphoma	Chemo+G-CSF	45.8	269	979.13	1410	5.75079	8.28144	1
Patient 41	Post-71	Multiple Myeloma	G-CSF+Plerixafor	78	327	678.99	530	2.84653	2.22192	1
Patient 42	Post-72	Multiple Myeloma	Chemo+G-CSF	57	327	1268.82	1960	7.27902	11.2442	1
Patient 78	Post-73	healthy	G-CSF	60	284	2768.39	3590	13.1037	16.9927	2
Patient 41	Post-74	Multiple Myeloma	G-CSF+Plerixafor	78	303	1762.09	1500	6.84504	5.82692	1
Patient 42	Post-75	Multiple Myeloma	Chemo+G-CSF	57	281	646.84	900	3.18881	4.43684	1
Patient 43	Post-76	Multiple Myeloma	Chemo+G-CSF	60.4	325	6809.66	6790	36.6414	36.5356	3
Patient 44	Post-77	Multiple Myeloma	Chemo+G-CSF	55.7	350	567.57	1120	3.56642	7.0377	1
Patient 44	Post-78	Multiple Myeloma	Chemo+G-CSF	55.7	453	276.87	1290	2.25174	10.4914	1
Patient 79	Post-79	healthy	G-CSF	65	313	666.94	880	3.21157	4.23754	1
Patient 79	Post-80	healthy	G-CSF	65	320	453.33	550	2.23178	2.70769	1
Patient 45	Post-81	non-Hodgkin lymphoma	Chemo+G-CSF	63	301	335.22	500	1.60161	2.38889	1
Patient 46	Post-82	Hodgkin lymphoma	Chemo+G-CSF	43.6	255	17.53	50	0.102526	0.292431	1
Patient 46	Post-83	Hodgkin lymphoma	Chemo+G-CSF	43.6	197	18.3	595	0.0826858	2.68842	1
Patient 80	Post-84	healthy	G-CSF	63.5	264	181.52	830	0.754666	3.45071	1
Patient 45	Post-85	non-Hodgkin lymphoma	Chemo+G-CSF	63	326	630.1	610	3.26052	3.15651	1
Patient 47	Post-86	Multiple Myeloma	Chemo+G-CSF	40	224	912.62	1280	5.11067	7.168	1
Patient 47	Post-87	Multiple Myeloma	Chemo+G-CSF	40	226	700.9	1150	3.96009	6.4975	1
Patient 48	Post-88	non-Hodgkin lymphoma	Chemo+G-CSF	46	230	253.55	400	1.26775	2	1
Patient 48	Post-89	non-Hodgkin lymphoma	Chemo+G-CSF	46	252	428.74	740	2.34875	4.05391	1
Patient 49	Post-90	Multiple Myeloma	Chemo+G-CSF	62	210	9207.96	6550	31.1883	22.1855	2
Patient 50	Post-91	Multiple Myeloma	Chemo+G-CSF	54	265	692.18	570	3.39681	2.79722	1
Patient 50	Post-92	Multiple Myeloma	Chemo+G-CSF	54	262	675.88	840	3.27927	4.07556	1
Patient 50	Post-93	Multiple Myeloma	Chemo+G-CSF	54	262	410.14	610	1.98994	2.95963	1
Patient 65	Post-94	Multiple Myeloma	Chemo+G-CSF	57.7	312	170.82	240	0.923671	1.29775	1
Patient 22	Post-95	Multiple Myeloma	G-CSF+Plerixafor	54.7	230	5479.3	5780	23.0391	24.3035	2
Patient 65	Post-96	Multiple Myeloma	Chemo+G-CSF	57.7	319	135.3	120	0.748019	0.663432	1
Patient 52	Post-97	non-Hodgkin lymphoma	Chemo+G-CSF	54	274	183.43	370	0.930737	1.87741	1
Patient 81	Post-98	healthy	G-CSF	48.8	311	1102.16	1600	7.02401	10.1967	1
Patient 52	Post-99	non-Hodgkin lymphoma	Chemo+G-CSF	54	274	140.07	210	0.710726	1.06556	1
Patient 81	Post-100	healthy	G-CSF	48.8	301	1430.45	2450	8.82306	15.1117	1
Patient 82	Post-101	healthy	G-CSF	54	200	4144.13	5140	15.3486	19.037	2
Patient 53	Post-102	non-Hodgkin lymphoma	Chemo+G-CSF	60	317	59.41	360	0.313883	1.902	1
Patient 54	Post-103	non-Hodgkin lymphoma	Chemo+G-CSF	58.6	254	2460.74	2450	10.666	10.6195	1
Patient 83	Post-104	non-Hodgkin lymphoma	Chemo+G-CSF	76	289	10029.1	8260	38.1372	31.4097	2
Patient 55	Post-105	ALL	Chemo+G-CSF	70	266	632.88	540	2.40494	2.052	1
Patient 55	Post-106	ALL	Chemo+G-CSF	70	280	1554.43	1170	6.21772	4.68	1
Patient 56	Post-107	Multiple Myeloma	Chemo+G-CSF	50	234	2064.16	3610	9.66027	16.8948	2
Patient 57	Post-108	healthy	G-CSF	73.4	352	2484.38	1640	11.9142	7.86485	2
Patient 60	Post-109	Multiple Myeloma	Chemo+G-CSF	76	208	9322.17	8070	25.5133	22.0863	2
Patient 58	Post-110	non-Hodgkin lymphoma	G-CSF+Plerixafor	66	270	950.2	1640	3.88718	6.70909	1
Patient 59	Post-111	non-Hodgkin lymphoma	Chemo+G-CSF	52	263	884.98	1260	4.47596	6.37269	1
Patient 58	Post-112	non-Hodgkin lymphoma	G-CSF+Plerixafor	66	321	594.28	830	2.89036	4.03682	1
Patient 61	Post-113	non-Hodgkin lymphoma	Chemo+G-CSF	66.3	305	361.67	320	1.66379	1.4721	1
Patient 61	Post-114	non-Hodgkin lymphoma	Chemo+G-CSF	66.3	303	280.73	740	1.28297	3.3819	1
Patient 62	Post-115	Multiple Myeloma	Chemo+G-CSF	50	249	370.5	410	1.84509	2.0418	1
Patient 62	Post-116	Multiple Myeloma	Chemo+G-CSF	50	312	322.21	330	2.01059	2.0592	1
Patient 62	Post-117	Multiple Myeloma	Chemo+G-CSF	50	203	319.51	430	1.29721	1.7458	1
Patient 63	Post-118	Multiple Myeloma	Chemo+G-CSF	55	259	1497.98	2200	7.05412	10.36	1
Patient 63	Post-119	Multiple Myeloma	Chemo+G-CSF	55	202	1352.46	1410	4.96722	5.17855	1
Patient 58	Post-120	non-Hodgkin lymphoma	G-CSF+Plerixafor	65	237	2095.24	2140	7.63957	7.80277	1
Patient 85	Post-121	non-Hodgkin lymphoma	Chemo+G-CSF	81.8	316	147.1	370	0.568259	1.42934	1
Patient 86	Post-122	non-Hodgkin lymphoma	Chemo+G-CSF	57	305	455.99	750	2.43995	4.01316	1
Patient 63	Post-123	Multiple Myeloma	Chemo+G-CSF	55	306	87.66	390	0.41	1.8	1
Patient 87	Post-124	Multiple Myeloma	Chemo+G-CSF	55	337	431.61	570	2.64	3.49	1
Patient 87	Post-125	Multiple Myeloma	Chemo+G-CSF	55	295	226.89	480	1.22	2.57	1
Patient 85	Post-126	non-Hodgkin lymphoma	Chemo+G-CSF	81.8	309	394.15	490	1.4889	1.85098	1
Patient 88	Post-127	non-Hodgkin lymphoma	Chemo+G-CSF	57	222	499.79	820	1.94655	3.19368	1
Patient 89	Post-128	healthy	G-CSF	54	269	2130.5	3190	10.613	15.8909	2
Patient 88	Post-129	non-Hodgkin lymphoma	Chemo+G-CSF	57	133	364.89	600	0.85141	1.4	1
Patient 90	Post-130	Multiple Myeloma	Chemo+G-CSF	62.5	254	3169.43	3320	12.8806	13.4925	2
Patient 91	Post-131	non-Hodgkin lymphoma	Chemo+G-CSF	46	296	1298.74	1280	8.35711	8.23652	1
Patient 92	Post-132	Multiple Myeloma	Chemo+G-CSF	62.5	302	1853.22	1810	8.95476	8.74592	2
Patient 93	Post-133	non-Hodgkin lymphoma	Chemo+G-CSF	88.6	302	412.6	620	1.40638	2.11332	1
Patient 94	Post-134	healthy	G-CSF	75.1	297	623.57	540	2.46605	2.13555	1
Patient 93	Post-135	non-Hodgkin lymphoma	Chemo+G-CSF	88.6	320	640.14	430	2.31202	1.55305	1
Patient 95	Post-136	Multiple Myeloma	Chemo+G-CSF	59	197	1711.67	2180	5.71524	7.27898	1
Patient 95	Post-137	Multiple Myeloma	Chemo+G-CSF	59	219	797.76	1040	2.96118	3.86034	1
Patient 96	Post-138	Multiple Myeloma	G-CSF+Plerixafor	95	311	531.49	690	1.73993	2.25884	1
Patient 96	Post-139	Multiple Myeloma	G-CSF+Plerixafor	95	305	526.7	780	1.69098	2.50421	1
Patient 97	Post-140	non-Hodgkin lymphoma	G-CSF+Plerixafor	81.8	276	1910.14	2410	6.44497	8.13154	1
Patient 98	Post-141	non-Hodgkin lymphoma	Chemo+G-CSF	46	242	829.57	1020	4.36426	5.36609	1
Patient 99	Post-142	Multiple Myeloma	Chemo+G-CSF	80	173	5625.54	5250	12.1652	11.3531	2
Patient 100	Post-143	Multiple Myeloma	G-CSF+Plerixafor	51	247	1109.09	1520	5.37148	7.36157	1
Patient 101	Post-144	Multiple Myeloma	Chemo+G-CSF	42.1	244	1939.48	1370	11.2407	7.94014	1
Patient 101	Post-145	Multiple Myeloma	Chemo+G-CSF	42.1	211.5	712.78	890	3.58083	4.47114	1
Patient 102	Post-146	Multiple Myeloma	Chemo+G-CSF	53	178	6190.66	5310	20.7913	17.8336	2
Patient 103	Post-147	healthy	G-CSF	65.3	300	1792.2	1690	8.23369	7.76417	2
Patient 104	Post-148	Hodgkin lymphoma	Chemo+G-CSF	63	285	285.26	100	1.29046	0.452381	1
Patient 105	Post-149	Multiple Myeloma	Chemo+G-CSF	75	201	7894.27	8420	21.1566	22.5656	2
Patient 106	Post-150	Multiple Myeloma	Chemo+G-CSF	71	214	1559.05	1550	4.69911	4.67183	1
Patient 107	Post-151	non-Hodgkin lymphoma	Chemo+G-CSF	43	234	320.6	270	1.74466	1.4693	1
Patient 106	Post-152	Multiple Myeloma	Chemo+G-CSF	71	197	2030.48	1700	5.63387	4.7169	1
Patient 104	Post-153	Hodgkin lymphoma	Chemo+G-CSF	63	300	1218.57	1010	5.80271	4.80952	1
Patient 107	Post-154	non-Hodgkin lymphoma	Chemo+G-CSF	43	246	700.9	570	4.0098	3.26093	1
Patient 108	Post-155	Multiple Myeloma	Chemo+G-CSF	74	198	1219.57	1330	3.26317	3.55865	1
Patient 109	Post-156	Multiple Myeloma	Chemo+G-CSF	58	218	1588.45	1310	5.97038	4.92379	1
Patient 110	Post-157	healthy	G-CSF	62	317	1709.74	2000	8.74174	10.2258	1
Patient 108	Post-158	Multiple Myeloma	Chemo+G-CSF	74	203	4324.37	4220	11.8628	11.5765	1
Patient 109	Post-159	Multiple Myeloma	Chemo+G-CSF	58	148	5871.46	5120	14.9823	13.0648	2
Patient 111	Post-160	Multiple Myeloma	Chemo+G-CSF	45	151	4949.23	5280	16.6074	17.7173	2
Patient 87	Post-161	Multiple Myeloma	Chemo+G-CSF	52	254	205.07	1050	1	5.13	1
Patient 87	Post-162	Multiple Myeloma	Chemo+G-CSF	52	241	87.66	390	0.41	1.8	1
Patient 112	Post-163	non-Hodgkin lymphoma	Chemo+G-CSF	44.9	173	1322.63	1850	5.0961	7.12806	1
Patient 113	Post-164	Multiple Myeloma	G-CSF+Plerixafor	74.4	241	392.45	590	1.27124	1.91116	1
Patient 113	Post-165	Multiple Myeloma	G-CSF+Plerixafor	74.4	276	778.84	1520	2.88925	5.63871	1
Patient 114	Post-166	non-Hodgkin lymphoma	G-CSF+Plerixafor	60	205	543.99	770	1.85863	2.63083	1
Patient 114	Post-167	non-Hodgkin lymphoma	G-CSF+Plerixafor	74	249	791.83	1120	2.6644	3.76865	1
